# Supplementary material for: Effect of Precipitated Extracellular Marennine on Angiogenesis and Tumour Cell Proliferation
Source: Mar Drugs. 2025 Sep 19;23(9):364. doi: 10.3390/md23090364 (PMC12471528; doi:10.3390/md23090364)
Supplement: Supplementary file 1 [file marinedrugs-23-00364-s001.zip]

Archive with 6 entries (6 files):
- Supplementary_figure_S1.svg
- Supplementary_figure_S2.svg
- Supplementary_figure_S3.svg
- Supplementary_figure_S4.svg
- Supplementary_figure_S5.svg
- Supplementary_figure_S6.svg
